# Supplementary material for: Polar labeling: silver standard algorithm for training disease classifiers
Source: Bioinformatics. 2020 Feb 12;36(10):3200–6. doi: 10.1093/bioinformatics/btaa088 (PMC7214041; doi:10.1093/bioinformatics/btaa088)
Supplement: btaa088_Supplementary_Data [file btaa088_supplementary_data.zip]

Archive with 5 entries (4 files):
- btaa088-Suppl_Data/
- btaa088-Suppl_Data/AppendixD_stroke_cohort.pdf
- btaa088-Suppl_Data/AppendixA_prevalence_citations.pdf
- btaa088-Suppl_Data/AppendixB_annotation_criteria.pdf
- btaa088-Suppl_Data/AppendixC_patient_features.pdf
